# Supplementary material for: A blockchain-based certifiable anonymous E-taxing protocol
Source: PLoS One. 2022 Jul 5;17(7):e0270454. doi: 10.1371/journal.pone.0270454 (PMC9255779; doi:10.1371/journal.pone.0270454)
Supplement: S1 File — (ZIP) [file pone.0270454.s001.zip]

Archive with 7 entries (5 files):
- Supporting Information/python script/
- Supporting Information/python script/E-taxing.py
- Supporting Information/python script/README.md
- Supporting Information/python script/data1.py
- Supporting Information/python script/data2.py
- Supporting Information/python script/data3.py
- Supporting Information/
