# Supplementary material for: A blockchain-based certifiable anonymous E-taxing protocol
Source: PLoS One. 2022 Jul 5;17(7):e0270454. doi: 10.1371/journal.pone.0270454 (PMC9255779; doi:10.1371/journal.pone.0270454)
Supplement: S1 File — (ZIP) [file pone.0270454.s001.zip › Supporting Information/python script/E-taxing.py]

import secrets
from hashlib import sha256
import timeit
import time

# Parameters for the curve function y^2 = x^3 + Ax + B
# In this case, secp256k1 is of the equation: y^2 = x^3 + 7
A = 0
B = 7

# Base point of the algorithm
BASE_X = 55066263022277343669578718895168534326250603453777594175500187360389116729240
BASE_Y = 32670510020758816978083085130507043184471273380659243275938904335757337482424

BASE_POINT = (BASE_X, BASE_Y)

testTupleList = [
    (55066263022277343669578718895168534326250603453777594175500187360389116729240, 32670510020758816978083085130507043184471273380659243275938904335757337482424),
    (51234263022277343669578718895168534326250603453777594175500187360389116729240, 32670511120758816978083085130507043184471273380659243275938904335757337482424),
    (51234263022266343669578718895168534326250603453777594175500187360389116729240, 32670511120758816978083085130507043184471273380659243275911904335757337482424),
    (51234263022266343669578718895168534326251113453777594175500187360389116729240, 32670511120758816978083085130507043184471273380659241175911904335757337482424),
    (51234263022266343669578718895168534326251113453777594175511187360389116729240, 32670511120758816978083085130507043184471273380659241175911904335757337412324),
    (51234263022266343669578718895168534326251113453777594175500187360389116721240, 32670511120758816978083085130507043184471273380659241175911904335747337482424),
    (51234263022266343669578718895168534326251113453777594134500187360389116729240, 32670511120758816978083085130507043184471273380659246675911904335757337482424),
    (51234263562266343669578718895168534326251113453777594134500187360389116729240, 32670511120758816978083085130507043184471273380659245575911904335757337482424),
    (51234263562266343669578568895168534326251113453777594134500187360389116729240, 32670511120758816978083085130507043184471273380659245575911904335757337789424),
    (51567263562266343669578568895168534326251113453777594134500187360389116729240, 32612311120758816978083085130507043184471273380659245575911904335757337789424),
    (51567263562266343669578568125168534326251113453777594134500187360389116729240, 32612311120758816978083085130507043184471273380659245575911904335757337789456),
    (51567263562266343669578568125168534326251113453777594134500187360389116729240, 32612311120758816978083085130507043184471273385659245575911904335757337789456),
    (51567263562266343667578568125168534326251113453777594134500187360389116729240, 32612311120758816978083085130507043184455273385659245575911904335757337789456),
    (51567263562266343669578568125168534326256113453777594134500187360389116729240, 32612311120758816978083085130507043184475273385659245575911904335757337789456),
    (51567263562266343669578568125168534326251113453777594134500187360389116729240, 32612311120758816978083085130507043184471273385659245575911904335757337789456),
    (51567263562266343669578568125168534326251113453777594134500187360389116729240, 32612311120758816978083085130507043144471273385659245575911904335757337789456),
    (51567263562266343669578568125168534326251113453777594134500187360389116729240, 32612311120758816978083085130507042184471273385659245575911904335757337789456),
    (51567263562266343669578568125168534326251113453777594134500187360389116729240, 32612311120758816978083085130507045184471273385659245575911904335757337789456),
    (51567263562266343668578568125168534326251113453777594134500187360389116729240, 32612311120758816978083085130507043184471273385659245575911904335757337789456),
    (51567263562266343669778568125168534326251113453777594134500187360389116729240, 32612311120758816978083085130507043184471273385659245575911904335757337789456)
]
message = (51234261522266343669578718895168534326256113453777594175511187360389116729240, 32670511120758816978777085130507043184471273380659241175911904335757337412324)

ID_X = 35066263022277343669578718895168534326250603453777594175500187360389116729240
ID_Y = 32644510020758816978083085130507043184471273380659243275938904335757337482424
ID_POINT = (ID_X, ID_Y)


# The proven prime
P = 115792089237316195423570985008687907853269984665640564039457584007908834671663
G = 123453796214373161954235704367892107853269984665640564038495339457584007965324
# The order of the base point on the curve (number of points the base point generates under repeated addition)
q = 115792089237316195423570985008687907852837564279074904382605163141518161494337


# Helper functions
def extended_euclidean_algorithm(j, k):
    if j == k:
        return (j, 1, 0)
    else:
        i = 0
        j_array = [j]
        k_array = [k]
        q_array = []
        r_array = []

        prev_r_is_zero = False

        while not (prev_r_is_zero):
            q_array.append(k_array[i]//j_array[i])
            r_array.append(k_array[i]%j_array[i])
            k_array.append(j_array[i])
            j_array.append(r_array[i])
            i += 1
            if r_array[i-1] == 0:
                prev_r_is_zero = True

        i -= 1
        gcd = j_array[i]

        x_array = [1]
        y_array = [0]

        i -= 1
        total_steps = i

        while i >= 0:
            y_array.append(x_array[total_steps-i])
            x_array.append(y_array[total_steps-i] - q_array[i]*x_array[total_steps-i])
            i -= 1

        return (gcd, x_array[-1], y_array[-1])

def mod_inverse(j, n):
    (gcd, x, y) = extended_euclidean_algorithm(j, n)

    if gcd == 1:
        return x%q
    else:
        return -1

def elliptic_add(p, q):
    if p == 0 and q == 0: return 0
    elif p == 0: return q
    elif q == 0: return p
    else:
        # Swap p and q if px > qx.
        if p[0] > q[0]:
            temp = p
            p = q
            q = temp
        r = []

        slope = (q[1] - p[1])*mod_inverse(q[0] - p[0], P) % P

        r.append((slope**2 - p[0] - q[0]) % P)
        r.append((slope*(p[0] - r[0]) - p[1]) % P)

        return (r[0], r[1])

def elliptic_double(p):
    r = []

    slope = (3*p[0]**2 + A)*mod_inverse(2*p[1], P) % P

    r.append((slope**2 - 2*p[0])%P)
    r.append((slope*(p[0] - r[0]) - p[1])%P)

    return (r[0], r[1])

def elliptic_multiply(s, p):
    n = p
    r = 0

    s_binary = bin(s)[2:]
    s_length = len(s_binary)

    for i in reversed(range(s_length)):
        if s_binary[i] == '1':
            r = elliptic_add(r, n)
        n = elliptic_double(n)

    return r

def hash(message):
  hashed_message = sha256(message.encode('utf-8')).hexdigest()
  return int(hashed_message, 16)


def generate_private_key():
    return int(secrets.token_hex(32), 16)

def generate_public_key(private_key):

    return elliptic_multiply(private_key, BASE_POINT)

def compress_public_key(key):

    if key[1] % 2 == 0:
        parity = '02'
    else:
        parity = '03'

    return parity + hex(key[0])[2:]

#Setup
def Setup(print_flag=True):
    CA_private_key = generate_private_key()
    CA_public_key = generate_public_key(CA_private_key)

    TA_private_key = generate_private_key()
    tmp_check_count = 0
    while TA_private_key == CA_private_key:
        TA_private_key = generate_private_key()
        tmp_check_count += 1
        if tmp_check_count == 100:
            exit("random time is too long!")

    TA_public_key = generate_public_key(TA_private_key)

    # if (print_flag):
    #     print()
    #     print("CA'Private Key: " + str(CA_private_key))
    #     print("CA'Public Key: " + str(CA_public_key[0]) + str(CA_public_key[1]))
    #     print("TA'Private Key: " + str(TA_private_key))
    #     print("TA'Public Key: " + str(TA_public_key[0]) + str(TA_public_key[1]))
    #     print()

    return CA_private_key, CA_public_key, TA_private_key, TA_public_key

(sample_CA_private_key, sample_CA_public_key, sample_TA_private_key, sample_TA_public_key) = Setup(True)


#Taxpayer's key pair
def TU_generate_key_pair(testTuple=ID_POINT, print_flag=True):
    user_k = secrets.randbelow(P)
    user_A = elliptic_multiply(user_k, BASE_POINT)
    user_ID_1 = hash(str(user_A[0]) + str(user_A[1]))
    user_ID_2_1 = elliptic_multiply(user_k,sample_CA_public_key)
    user_ID_2_hash = hash(str(user_ID_2_1[0]) + str(user_ID_2_1[1]))
    user_ID_2_2= elliptic_multiply(user_ID_2_hash%q, BASE_POINT)
    user_ID_2_x = testTuple[0] ^ user_ID_2_2[0]
    user_ID_2_y = testTuple[1] ^ user_ID_2_2[1]
    user_ID = str(user_ID_1) + str(user_ID_2_x) + str(user_ID_2_y)

    ca_k = secrets.randbelow(P)
    ca_c_1 = elliptic_multiply(ca_k, BASE_POINT)
    ca_c = elliptic_add(user_A, ca_c_1)
    ca_e = hash(str(user_ID) + str(ca_c[0]) + str(ca_c[1]))
    user_x = ca_k + ca_e * sample_CA_private_key
    user_private_key = (user_x + user_k) % q
    user_public_key = elliptic_add(ca_c, elliptic_multiply(ca_e, sample_CA_public_key))
    user_address = hash(str(ca_c[0]) + str(ca_c[1]))

    # if (print_flag):
    #     print()
    #     print("user_Private Key: " + str(user_private_key))
    #     print("user_Public Key: " + str(user_public_key[0]) + str(user_public_key[1]))
    #     print("user_wallet address:" + str(user_address))
    #     print()
    return  ca_c, ca_e, user_private_key, user_public_key, user_A, user_ID_2_x, user_ID_2_y,user_ID, user_address
(sample_ca_c, sample_ca_e, sample_user_private_key, sample_user_public_key, sample_user_A, sample_user_ID_2_x,sample_user_ID_2_y, sample_user_ID, sample_user_address) = TU_generate_key_pair(print_flag=True)

#NIZK
def NIZK(user_ID,user_public_key,user_private_key):
    r_i = secrets.randbelow(P)
    T_i = elliptic_multiply(r_i, BASE_POINT)
    t_i = hash(str(user_public_key[0]) + str(user_public_key[1]) + str(user_ID) + str(T_i[0]) + str(T_i[1]))
    z_i = r_i - t_i * user_private_key
    t_1 = elliptic_multiply((z_i + t_i* user_private_key),BASE_POINT)
    t_i_1 = hash(str(user_public_key[0]) + str(user_public_key[1]) + str(user_ID) + str(t_1[0]) + str(t_1[1]))

    return t_i == t_i_1

# print()
# print("NIZK:",NIZK(sample_user_ID, sample_user_public_key,sample_user_private_key))
# print()

#signature
def sign(private_key, message,user_ID):
    hashed_message = hash(str(message)+str(user_ID))
    k = secrets.randbelow(P)
    random_point = elliptic_multiply(k, BASE_POINT)
    rx = random_point[0] % q
    signature_proof = mod_inverse(k, q) * (hashed_message + rx*private_key) % q

    return (rx, signature_proof)

signature = sign(sample_user_private_key,  message,sample_user_ID)
# print()
# print("Signature: ", end="")
# print(signature)
# print()

#Encryption
def enc(public_key , message):
    d = secrets.randbelow(P)
    c1_1 = elliptic_multiply(d,public_key)
    c1 = elliptic_add(message,c1_1)
    c2 = elliptic_multiply(d,BASE_POINT)

    return c1,c2

(c1,c2) = enc(sample_TA_public_key,message)
# print()
# print("encryption: " ,enc(sample_TA_public_key,message))
# print()

#Decrypt
def dec(private_key, c1, c2):
    m_1 = elliptic_multiply(private_key,c2)
    m2_1 = c1[0] + m_1[0]
    m2_2 = c1[1] + m_1[1]
    return m2_1,m2_2

# print()
# print("Decrypt: ", dec(sample_TA_private_key,c1,c2))
# print()

#Verify
def verify(ca_c, ca_e, ca_public_key,public_key, message,user_ID, signature):
    user_A = hash(str(ca_c[0]) + str(ca_c[1]))
    user_y = elliptic_add(ca_c, elliptic_multiply(ca_e, ca_public_key))
    (rx, s) = signature
    hashed_message = hash(str(message)+str(user_ID))
    inverse_s = mod_inverse(s, q)
    a = elliptic_multiply(hashed_message * inverse_s % q, BASE_POINT)
    b = elliptic_multiply(rx * inverse_s % q, public_key)
    recovered_random_point = elliptic_add(a, b)

    return sample_user_address == user_A , user_y == sample_user_public_key , recovered_random_point[0] == rx
# print()
# print(verify(sample_ca_c,  sample_ca_e, sample_CA_public_key,sample_user_public_key, message, sample_user_ID,signature))
# print()

#Trace
def trace(user_A,CA_private_key,user_ID_2_x,user_ID_2_y, id_test_point=ID_POINT):
    trace_1_1 = elliptic_multiply(sample_CA_private_key, user_A)
    trace_1 = hash(str(trace_1_1[0]) + str(trace_1_1[1]))
    trace_2 = elliptic_multiply(trace_1%q, BASE_POINT)
    user_RID_1 = user_ID_2_x ^ trace_2[0]
    user_RID_2 = user_ID_2_y ^ trace_2[1]

    return user_RID_1 == id_test_point[0], user_RID_2 == id_test_point[1]
# print()
# print(trace(sample_user_A, sample_CA_private_key, sample_user_ID_2_x,sample_user_ID_2_y))
# print()

#=========================================================Experiment 1: Time consumption of each phase in the single-user===============================================

#Time consumption of setup
starttime_setup = timeit.default_timer()
res=0
for i in range(100):
    Setup(print_flag=False)
    res+=i
finishtime_setup = timeit.default_timer()
average_setup = (finishtime_setup -starttime_setup)/100
print("The average time for initialization is: ", average_setup)

#Time consumed of taxpayer to generate key pairs
starttime_user_generate_key = timeit.default_timer()
res = 0
for i in range(100):
    TU_generate_key_pair(print_flag=False)
    res+=i
finishtime_user_generate_key = timeit.default_timer()
average_user_generate_key = (finishtime_user_generate_key -starttime_user_generate_key)/100
print("The average time for registration is: ", average_user_generate_key)

#Time consumption of NIZK
starttime_NIZK = timeit.default_timer()
res = 0
for i in range(1,100):
    NIZK(sample_user_ID, sample_user_public_key,sample_user_private_key)
    res+=i
finishtime_NIZK = timeit.default_timer()
average_NIZK = (finishtime_NIZK -starttime_NIZK)/100
print("The average time for NIZK is: ", average_NIZK)

# Time consumption of signature
starttime_sign = timeit.default_timer()
res = 0
for i in range(100):
    sign(sample_user_private_key, message, sample_user_ID)
    res+=i
finishtime_sign = timeit.default_timer()
average_verify = (finishtime_sign -starttime_sign)/100
print("The average time for signature is: ", average_verify)

#Time consumption of encryption
starttime_enc = timeit.default_timer()
res = 0
for i in range(100):
    enc(sample_TA_public_key,message)
    res+=i
finishtime_enc = timeit.default_timer()
average_enc = (finishtime_enc -starttime_enc)/100
print("The average time for encryption is: ", average_enc)

#Time consumption of decrypt
starttime_dec = timeit.default_timer()
res = 0
for i in range(1,100):
    dec(sample_TA_private_key,c1,c2)
    res+=i
finishtime_dec = timeit.default_timer()
average_dec = (finishtime_dec -starttime_dec)/100
print("The average time for decryption is: ", average_dec)

#Time consumption of verify
starttime_verify = timeit.default_timer()
res = 0
for i in range(1,100):
    verify(sample_ca_c,  sample_ca_e, sample_CA_public_key,sample_user_public_key, message, sample_user_ID,signature)
    res+=i
finishtime_verify = timeit.default_timer()
average_verify = (finishtime_verify - starttime_verify)/100
print("The average time for verification is: ", average_verify)


#Time consumption of trace
starttime_trace = timeit.default_timer()
res = 0
for i in range(1,100):
    trace(sample_user_A, sample_CA_private_key, sample_user_ID_2_x,sample_user_ID_2_y)
    res+=i
finishtime_trace = timeit.default_timer()
average_trace = (finishtime_trace -starttime_trace)/100
print("The average time for trace is: ", average_trace)


#=========================================================Experiment 2: Comparion of registration costs====================================================
#Certificate based public key system
def based_public_key(testTuple=ID_POINT,print_flag=True):
    B_user_k = secrets.randbelow(P)
    B_user_h = elliptic_multiply(B_user_k, BASE_POINT)
    B_user_ID1 = hash(str(B_user_h[0])+str(B_user_h[1]))
    B_user_ID_1 = elliptic_multiply(B_user_k, sample_CA_public_key)
    B_user_ID_hash = hash(str(B_user_ID_1[0])+str(B_user_ID_1[1]))
    B_user_ID_2 = elliptic_multiply(B_user_ID_hash, BASE_POINT)
    B_user_ID2_x = testTuple[0] ^ B_user_ID_2[0]
    B_user_ID2_y = testTuple[1] ^ B_user_ID_2[1]
    B_user_ID = str(B_user_ID1) + str(B_user_ID2_x) + str(B_user_ID2_y)

    B_user_private_key = secrets.randbelow(P)
    B_user_public_key = elliptic_multiply(B_user_private_key,BASE_POINT)
    hashed_ID = hash(str(B_user_ID)+str(B_user_public_key[0])+str(B_user_public_key[1]))
    k1 = secrets.randbelow(P)
    B_random_point = elliptic_multiply(k1, BASE_POINT)
    B_rx = B_random_point[0] % q
    B_signature_proof = mod_inverse(k1, q) * (hashed_ID + B_rx*sample_CA_private_key) % q

    return B_user_private_key,B_user_public_key,B_rx, B_signature_proof
(sample_B_user_private_key, sample_B_user_public_key, sample_B_rx,sample_signature_proof) = based_public_key(print_flag=True)

#Time consumption of certificate-based public key system  in the multi-user
for userNum in range(1, 21):

    print(">>Certificate-based public key. TEST PERSON NUMBER:", userNum)
    B_startTime = time.perf_counter()

    for point in testTupleList[:userNum]:
        # generate the pair
        based_public_key(testTuple=point, print_flag=False)

    B_endTime = time.perf_counter()

    print("\tTest time is:", B_endTime - B_startTime)

    print()

#Time consumption of self-certified public key system in the multi-user
for userNum in range(1, 21):

    print(">>Self-certified public key. TEST PERSON NUMBER:", userNum)
    startTime = time.perf_counter()

    for point in testTupleList[:userNum]:
        # generate the pair
        TU_generate_key_pair(testTuple=point, print_flag=False)

    endTime = time.perf_counter()

    print("\tTest time is:", endTime - startTime)

    print()


#=============================================Experiment 3: Time consumption of each phase in the multi-user======================================
#Time consumption of NIZK in the multi-user
for userNum in range(1, 21):

    print(">>NIZK. TEST PERSON NUMBER:", userNum)
    NIZK_startTime = time.perf_counter()

    for point in testTupleList[:userNum]:
        # generate the pair
        NIZK(sample_user_ID, sample_user_public_key,sample_user_private_key)

    NIZK_endTime = time.perf_counter()

    print("\tTest time is:", NIZK_endTime - NIZK_startTime)

    print()

#Time consumption of signature in the multi-user
for userNum in range(1, 21):

    print(">>Signature. TEST PERSON NUMBER:", userNum)
    sign_startTime = time.perf_counter()

    for point in testTupleList[:userNum]:
        # generate the pair
        sign(sample_user_private_key, message, sample_user_ID)

    sign_endTime = time.perf_counter()

    print("\tTest time is:", sign_endTime - sign_startTime)

    print()

#Time consumption of encryption in the multi-user
for userNum in range(1, 21):

    print(">>Encryption. TEST PERSON NUMBER:", userNum)
    enc_startTime = time.perf_counter()

    for point in testTupleList[:userNum]:
        # generate the pair
        enc(sample_TA_public_key,message)

    enc_endTime = time.perf_counter()

    print("\tTest time is:", enc_endTime - enc_startTime)

    print()

# Time consumption of decrypt in the multi-user
for userNum in range(1, 21):

    print(">>Decryption. TEST PERSON NUMBER:", userNum)
    dec_startTime = time.perf_counter()

    for point in testTupleList[:userNum]:
        # generate the pair
        dec(sample_TA_private_key,c1,c2)

    dec_endTime = time.perf_counter()

    print("\tTest time is:", dec_endTime - dec_startTime)

    print()

#Time consumption of verify in the multi-user
for userNum in range(1, 21):

    print(">>Verification. TEST PERSON NUMBER:", userNum)
    verify_startTime = time.perf_counter()

    for point in testTupleList[:userNum]:
        # generate the pair
        verify(sample_ca_c,  sample_ca_e, sample_CA_public_key,sample_user_public_key, message, sample_user_ID,signature)

    verify_endTime = time.perf_counter()

    print("\tTest time is:", verify_endTime - verify_startTime)

    print()

#Time consumption of trace in the multi-user
for userNum in range(1, 21):

    print(">>Trace. TEST PERSON NUMBER:", userNum)
    trace_startTime = time.perf_counter()

    for point in testTupleList[:userNum]:
        # generate the pair
        trace(sample_user_A, sample_CA_private_key, sample_user_ID_2_x,sample_user_ID_2_y)

    trace_endTime = time.perf_counter()

    print("\tTest time is:", trace_endTime - trace_startTime)

    print()
