# Supplementary material for: A blockchain-based certifiable anonymous E-taxing protocol
Source: PLoS One. 2022 Jul 5;17(7):e0270454. doi: 10.1371/journal.pone.0270454 (PMC9255779; doi:10.1371/journal.pone.0270454)
Supplement: S1 File — (ZIP) [file pone.0270454.s001.zip › Supporting Information/python script/README.md]

#### Prerequisites 

Our experiments are implemented in the field of elliptic curves. We use some helper functions: the Euclidean Algorithm, the inverse operation, points multiplication, points addition in elliptic curves.

The file **E-taxing.py** contains three experiments, respectively Time consumption of each phase in the single-user, Comparison of registration costs, Time consumption of each phase in the multi-user.  In addition, which includes 8 algorithms, namely Setup, Register, NIZK, Signature, Encrypt, Verify, Decrypt, Trace. 

#### Running the tests

- Experiment 1: Averaged over 100 runs per phase in the single user case.  The results of this experiment are contained in **data1.py**. The following are the results of the run of Experiment 1.

  <img src="C:\Users\asus\AppData\Roaming\Typora\typora-user-images\image-20220504150440897.png" alt="image-20220504150440897" style="zoom:50%;" />

- Experiment 2: Compared the time consumption of self-certified public key technology and certificate based public key technology in the multi-user case. The results of this experiment are contained in **data2.py**. The following are the results of the run of Experiment 2 .

  <img src="C:\Users\asus\AppData\Roaming\Typora\typora-user-images\image-20220504151141246.png" alt="image-20220504151141246" style="zoom:50%;" /><img src="C:\Users\asus\AppData\Roaming\Typora\typora-user-images\image-20220504151216722.png" alt="image-20220504151216722" style="zoom:50%;" />

  <img src="C:\Users\asus\AppData\Roaming\Typora\typora-user-images\image-20220504151249154.png" alt="image-20220504151249154" style="zoom:50%;" /><img src="C:\Users\asus\AppData\Roaming\Typora\typora-user-images\image-20220504151259622.png" alt="image-20220504151259622" style="zoom: 50%;" />

  

- Experiment 3: Testing the time cost of multi-user at each phase. The results of this experiment are contained in **data3.py**. The following are partial results of a run of Experiment 3.

  <img src="C:\Users\asus\AppData\Roaming\Typora\typora-user-images\image-20220504151727801.png" alt="image-20220504151727801" style="zoom:50%;" /> <img src="C:\Users\asus\AppData\Roaming\Typora\typora-user-images\image-20220504151738426.png" alt="image-20220504151738426" style="zoom:50%;" /> <img src="C:\Users\asus\AppData\Roaming\Typora\typora-user-images\image-20220504151801280.png" alt="image-20220504151801280" style="zoom:50%;" />

  

<img src="C:\Users\asus\AppData\Roaming\Typora\typora-user-images\image-20220504151822946.png" alt="image-20220504151822946" style="zoom:50%;" /> <img src="C:\Users\asus\AppData\Roaming\Typora\typora-user-images\image-20220504151830281.png" alt="image-20220504151830281" style="zoom:50%;" /> <img src="C:\Users\asus\AppData\Roaming\Typora\typora-user-images\image-20220504151847238.png" alt="image-20220504151847238" style="zoom:50%;" />
