# Supplementary material for: A blockchain-based certifiable anonymous E-taxing protocol
Source: PLoS One. 2022 Jul 5;17(7):e0270454. doi: 10.1371/journal.pone.0270454 (PMC9255779; doi:10.1371/journal.pone.0270454)
Supplement: S1 File — (ZIP) [file pone.0270454.s001.zip › Supporting Information/python script/data1.py]

import matplotlib.pyplot as plt

plt.rcParams['font.sans-serif'] = ['SimHei']
plt.rcParams['axes.unicode_minus'] = False


#=================================================Fig3. Time consumption of each phase in the single-user============================================================
phase = ('Setup','Register','NIZK','Signature','Encrypt','Decrypt','Verify','Trace')
time = [0.140,0.355,0.253,0.064,0.198,0.126, 0.128,0.124]

plt.bar(phase, time, width = 0.4)

plt.title('Time cost')
plt.ylabel("Time(s)")

plt.show()
