# Supplementary material for: A blockchain-based certifiable anonymous E-taxing protocol
Source: PLoS One. 2022 Jul 5;17(7):e0270454. doi: 10.1371/journal.pone.0270454 (PMC9255779; doi:10.1371/journal.pone.0270454)
Supplement: S1 File — (ZIP) [file pone.0270454.s001.zip › Supporting Information/python script/data2.py]

import matplotlib.pyplot as plt

x = ['1','2','3','4','5','6','7','8','9','10','11','12','13','14','15','16','17','18','19','20',]
F1_Bose_5 = [0.327,0.592,0.964,1.301,1.673,1.876,2.273,2.753,2.942,3.533,3.538,3.755,4.071,4.446,4.818,5.523,5.448, 5.729,5.967,6.883]
PE_Bose = [0.443,0.858, 1.088,1.336,1.879,1.818,2.454,2.684,2.985, 3.271,3.475,3.954,5.043,5.797,6.067,6.848,7.088,7.616, 8.196,8.287]


#============================================================Fig4. Registration phase comparison============================================================
plt.xlabel('Taxpayers number')
plt.ylabel("time(s)")
plt.title('Comparison of registration costs')
plt.rcParams['font.sans-serif'] = ['SimHei']
plt.plot(x, F1_Bose_5,linestyle='-.', marker='D', label='Self-certified key public', color='#C0C0C0')
plt.plot(x, PE_Bose , linestyle='-.', marker='o', label='Certificate-based public keys')

plt.legend()
plt.grid(linestyle='-.',alpha=0.35)
plt.show()
plt.savefig('Fig.png', dpi=300)
