# Supplementary material for: A blockchain-based certifiable anonymous E-taxing protocol
Source: PLoS One. 2022 Jul 5;17(7):e0270454. doi: 10.1371/journal.pone.0270454 (PMC9255779; doi:10.1371/journal.pone.0270454)
Supplement: S1 File — (ZIP) [file pone.0270454.s001.zip › Supporting Information/python script/data3.py]

import matplotlib.pyplot as plt


x = ['1','2','3','4','5','6','7','8','9','10','11','12','13','14','15','16','17','18','19','20',]
plt.xlabel('Taxpayers number')
plt.ylabel("time(s)")
plt.title('Comparison of each phase costs')
plt.rcParams['font.sans-serif'] = ['SimHei']


#============================================================Fig5. NIZK, Signature, Verify=============================================================
F1_Bose_5 = [0.365,0.695,0.971,1.328,1.617,1.960,2.421,2.656,2.809,3.185,3.488,3.868, 4.044, 4.511,4.915,5.302,5.857, 6.127, 6.011,6.559]
PE_Bose = [0.085,0.175, 0.274,0.340,0.423,0.503,0.616,0.680,0.712, 0.818,0.862,1.026,1.050,1.095,1.247,1.261,1.515,1.617, 1.646,1.745]
F_Measure_Bose = [0.190, 0.392,0.462,0.670,0.779,0.932,1.044,1.206,1.465,1.616,1.724,1.857,2.100,2.265,2.292, 2.577,2.770,2.8990,3.002,3.049]

plt.plot(x, F1_Bose_5,linestyle='-.', marker='D', label='NIZK', color='#C0C0C0')
plt.plot(x, PE_Bose , linestyle='-.', marker='^', label='Signature')
plt.plot(x, F_Measure_Bose, linestyle='-.',marker='o', label='Verify')


#============================================================Fig6. Encrypt, Decrypt, Trace=============================================================
# F1_Bose_5 = [ 0.2707,0.4264,0.7236,0.9703,1.16246,1.412,1.7006,1.978,2.2187,2.1943,2.6637,2.9563, 2.971, 3.5286,3.4469,3.828,4.0903, 4.2034,4.5686,4.81663]
# PE_Bose = [0.1539,0.2969, 0.427, 0.5799,0.793,0.975,1.161, 1.256,1.498, 1.619,1.794,1.843,1.995,2.241,2.636,2.464,2.687, 2.990, 2.974,3.1905]
# F_Measure_Bose = [ 0.1645,  0.3077,0.5479,0.663, 0.747,0.9304,1.240,1.332,1.535,1.733,1.905,1.882, 2.159,2.242,2.566, 2.644,2.744, 3.074,3.126,3.3245]

# plt.plot(x, F1_Bose_5,linestyle='-.', marker='D', label='Encrypt', color='#C0C0C0')
# plt.plot(x, PE_Bose , linestyle='-.', marker='^', label='Decrypt')
# plt.plot(x, F_Measure_Bose, linestyle='-.',marker='o', label='Trace')

plt.legend()
plt.grid(linestyle='-.',alpha=0.35)
plt.show()
plt.savefig('Fig.png', dpi=300)
